# Supplementary material for: Brain-to-cervical lymph node signaling after stroke
Source: Nat Commun. 2019 Nov 22;10:5306. doi: 10.1038/s41467-019-13324-w (PMC6876639; doi:10.1038/s41467-019-13324-w)
Supplement: Supplementary file 4 — Source Data [file 41467_2019_13324_MOESM4_ESM.xlsx]

## Sheet: Figure 1
b	Sham	3h	24h		c	Sham	3h	24h		d	Sham	3h	24h
	0	8	3			0	9	15			1	2	2
	0	1	1			0	8	8			0	3	0
	0	3	15			1	5	1			0	6	4
	1	0	5			0	5	14			1	1	2
e					f	Left	Sham	MCAO		Right	Sham	MCAO
							1.73829	1.97046			1.25554	3.40939
							0.716689	3.3247			0.389741	3.06565
							0.553369	8.7225			1.35681	3.29238
					h	Sham	MCAO	MCAO+MAZ51		i	MCAO	MCAO+MAZ51
						2.77	5.51	4.06			15	2
						3.7	19.4	1.46			8	0
						3	32.4	18.8			1	0
							32.7	9.8			14	1
							30.6	17.6
							15.4	9.8
							20.4	20
							16.7
							21.8
							16.2
							35.3

## Sheet: Figure 2
a	Sham	3h	24h		b	Sham	3h	24h		c	Sham	3h	24h
	2	1	4			1	1	2			3	1	1
	1	2	1			1	3	5			2	0	2
	0	3	2			1	5	1			3	7	1
	0	0	1			0	1	1			2	0	4
d	Total CD68		CD68, IL1b		CD68, TGFb			e	CD68, IL1b				f	Sham	MCAO	MCAO+MAZ51
	Sham	24h	Sham	24h	Sham	24h			Sham	MCAO	MCAO+MAZ51			18.2418	84.9391	19.5494
	34	61.4	20	31.4	5.48	26.8			10.4	32.8	24			34.6703	78.6603	46.4797
	18	63.2	25.8	33.5	11.7	17.4			14	45	19.8			23.6469	80.0585	23.951
	58	54.6	36.5	47.1	26.6	18.5			14.3	25.7	22.4			31.2652	95.8026	68.5649
	54	69	14.5	61.3	20.4	18.1			7.98	27.7	13
		53.1		41.2		15.4
		28.1		39.3		12

## Sheet: Figure 3
a	dCLN					sCLN					ALN					Spleen
	Sham	3h	24h	72h		Sham	3h	24h	72h		Sham	3h	24h	72h		Sham	3h	24h	72h
	0.06437	0.159909	0.163947	0.151019		0.044119	0.128583	0.120183	0.090693		0.040585	0.02795	0.034091	0.041713		0.128019	0.137709	0.121238	0.076185
	0.119809	0.153758	0.162191	0.142904		0.063498	0.174917	0.088214	0.05913		0.077909	0.062241	0.068427	0.078036		0.066364	0.081824	0.070048	0.111202
	0.115258	0.11572	0.086133	0.122137		0.065342	0.137253	0.160503	0.156985		0.043343	0.073791	0.058428	0.07038		0.13558	0.130373	0.120282	0.089839
	0.01996	0.089665	0.06458	0.092274		0.039655	0.066362	0.104602	0.053987		0.095082	0.045546	0.116333	0.093908		0.04105	0.042374	0.055819	0.056245
	0.048878	0.076983	0.0548	0.114294		0.045307	0.102457	0.074612	0.062169		0.121169	0.106636	0.073914	0.1294		0.050647	0.041086	0.042555	0.050012
	0.054567	0.087068	0.052665	0.093626		0.0421433	0.08343	0.070981	0.035964		0.077335	0.071785	0.093511	0.108493		0.057496	0.058326	0.063561	0.034265
b	Sham	MCAO			c	Sham	MCAO
	0.945773	1.81665				0.938014	1.29596
	1.09144	1.48083				0.942054	1.30667
	1.0151	1.4893				1.33068	1.24004
	0.788452	1.08991				0.789253	1.70191
	1.17711	1.28841				1.10415	1.15566
	1.07903	1.24146				0.965963	1.90124
	0.992204					0.929882	1.13963
	1.03562
	0.990333
	0.644029
	0.961605
	1.15972
	1.11959

## Sheet: Figure 4
b	Sham	MCAO	MCAO+MAZ51			c	F480 TNFa					F480 TGFb
	16.1	15.9	13.6				Sham	MCAO	MCAO+MAZ51			Sham	MCAO	MCAO+MAZ51
	6.99	18	17.2				2.78	6.22	2.22			8.99	4.31	9.42
	6.33	43.8	56.2				0.26	8.46	1.35			1.66	4.42	8.57
	20.4	60.3	4.23				3.95	13.8	4.71			4.52	9.41	10.8
		84.9	5.69				1.87	4.59	0.62			11.1	8.43	7.8
		30.9	2.34					22	1.04				20.1	6.25
		31.9	31					2.25	0.8				6.44	4.18
		67.8	3.34					1.65	3.87				4.42	21.2
		68.6						8.12	0.67				8.69	9.85
								5.11					11.5
i										j	TNFa				IL1b				CCL28
											Sham	MCAO	MCAO+MAZ51		Sham	MCAO	MCAO+MAZ51		Sham	MCAO	MCAO+MAZ51
											0.081955	0.262635	0.068019		0.107232	0.444542	0.140295		0.206722	0.507879	0.221113
											0.052502	0.196555	0.129087		0.040717	0.101668	0.156692		0.199187	0.223835	0.065925
											0.145345	0.163245	0.152866		0.054283	0.219342	0.049093		0.050791	0.393805	0.210453
											0.036135	0.317847	0.098069		0.024545	0.20899	0.023027		0.13093	0.650378	0.233391
k										l	TNFa				IL1b				CCL28
											Sham	MCAO	MCAO+MAZ51		Sham	MCAO	MCAO+MAZ51		Sham	MCAO	MCAO+MAZ51
											0.101603	0.118081	0.236066		0.043988	0.047876	0.039964		0.048597	0.062696	0.054464
											0.148668	0.143761	0.19358		0.132295	0.066386	0.174338		0.128161	0.093773	0.111577
											0.125531	0.28832	0.175276		0.139814	0.279908	0.312867		0.052146	0.0392	0.081284

## Sheet: Figure 5
e									f	iNOS			IL1b			TGFb
									VEGFC	-	+		-	+		-	+
										0.151265	0.199849		0.50422	0.668102		0.242208	0.272121
										0.065905	0.239391		0.278741	0.932535		0.198142	0.251877
										0.047489	0.212342		0.301389	0.486902		0.181939	0.157355
										0.255297	0.389187		0.15831	0.44056		0.324387	0.191896
										0.149762	0.293861		0.256321	0.331781		0.33878	0.292516
										0.248466	0.541696		0.24153	0.521347		0.283675	0.114342
h									i	iNOS			IL1b			TGFb
									VEGFC	-	+		-	+		-	+
										0.220283	0.173019		0.203582	0.14866		0.199804	0.258614
										0.096321	0.076248		0.275862	0.134202		0.266939	0.236939
										0.077863	0.031666		0.225455	0.128899		0.149522	0.194694
										0.048604	0.172124		0.097368	0.143482		0.161274	0.23371
										0.241063	0.204129		0.295884	0.316664		0.384821	0.565469
										0.098499	0.195324		0.229434	0.274652		0.294194	0.322333

## Sheet: Figure 6
c	MCAO	MCAO+MAZ51
	56.2016	65.0893
	63.6763	8.65378
	84.2761	95.6393
	78.7068	64.2048
d	Sham	MCAO	MCAO+MAZ51		e	Sham	MCAO	MCAO+MAZ51		f	MCAO	MCAO+MAZ51
	13	60	1			0	122	46			105.631	60.139
	2	65	2			0	54	28			85.397	71.941
	1	54	25			9	102	36			75.977	81.524
	0	64	1			5	69	2			119.824	72.942
											108.833	70.147
											139.024	47.346
											59.219	54.017
											106.831	111.502
											100.321

## Sheet: Figure 7
b	F4/80			Neutrophil			CD4			CD34
	Control	CLN removal		Control	CLN removal		Control	CLN removal		Control	CLN removal
	33.1	21.6		46.6	2.2		11.8	3.58		21.3	25
	28.2	15.9		49.1	44.5		17	3.76		20.3	17
	39.6	19.9		53.1	12.84		30.1	13.5		27.3	17
		20.2			9.31			23.6			14.8
c	F4/80			Neutrophil			CD4			CD34
	Control	CLN removal		Control	CLN removal		Control	CLN removal		Control	CLN removal
	25.9	21.7		11.7	2.46		4.71	7		4.56	4.49
	20.4	7.09		11.6	5.39		4.67	7.02		2.7	2.67
	39.3	5.38		17.2	1.02		2.26	6.46		1.42	1.85
		5.76			2.22			6.31			2.71
d	Control	CLN removal		e	Cerebral cortex			Striatum
	72.4969	0			Control	CLN removal		Control	CLN removal
	65.1689	0			60	5		102	6
	43.2293	94.3088			65	4		64	26
	100.866	14.5279			54	4		92	5
					64	2		89	4
f	Control	CLN removal		g	Control	ILN removal
	99.632	63.56			99.6	79.9
	97.453	64.379			118	92.7
	116.576	24.478			101.5	96.7
	89.469	83.22			71.3	83
	77.941	77.814			88.118	82.812
	80.208	94.523			92.019	104.336
	145.523	62.924			61.124
	75.805	59.769
	122.236	82.234
	93.988	113.227
		80.75

## Sheet: Supp Fig 1
c
					Sham	3h	24h
					1.11604	4.38075	5.96979
					0.671904	3.09925	3.24022
					1.21211	5.12492	3.31969

## Sheet: Supp Fig 2
c
				Sham	MCAO
				0.663941	22.7579
				1.26292	23.6355
				1.07289	11.435

## Sheet: Supp Fig 6
			Sham	MCAO	MCAO+MAZ51
			1.39764	2.92169	1.67225
			1.16685	1.58483	1.44697
			0.791685	3.04034	1.8936
			0.651124	1.30685	0.944382

[truncated: 2 more sheets: Supp Fig 7, Supp Fig 10]
